# Supplementary material for: A Computational Approach Identified Andrographolide as a Potential Drug for Suppressing COVID-19-Induced Cytokine Storm
Source: Front Immunol. 2021 Jun 24;12:648250. doi: 10.3389/fimmu.2021.648250 (PMC8264290; doi:10.3389/fimmu.2021.648250)
Supplement: Supplementary file 1 [file Table_1.xlsx]

## Sheet: KEGG_Pathway
Table S1: List of KEGG pathways associated with "host response signature network"
Category	Term	Count	%	PValue	Genes	List Total	Pop Hits	Pop Total	Fold Enrichment	Bonferroni	Benjamini	FDR
KEGG_PATHWAY	hsa05164:Influenza A	15	0.418177	1.89109e-16	CXCL8, STAT1, STAT2, MX1, TNF, NFKB1, ICAM1, IL1A, IL6, OAS1, OAS2, IL1B, OAS3, IRF7, IRF9	27	174	6879	21.9636	1.90958e-14	1.03511e-14	5.657e-15
KEGG_PATHWAY	hsa05162:Measles	14	0.390298	2.40723e-16	STAT1, STAT2, STAT3, MX1, NFKB1, IL1A, IL6, OAS1, OAS2, IL1B, OAS3, IRF7, IRF9, TLR2	27	133	6879	26.8187	1.90958e-14	1.03511e-14	5.657e-15
KEGG_PATHWAY	hsa05134:Legionellosis	10	0.278784	1.58908e-13	C3, IL6, CXCL8, IL1B, CXCL1, CXCL3, TNF, CXCL2, NFKB1, TLR2	27	54	6879	47.1811	1.36631e-11	4.55536e-12	2.48956e-12
KEGG_PATHWAY	hsa05323:Rheumatoid arthritis	11	0.306663	3.12597e-13	IL1A, CXCL6, IL6, CXCL8, CSF2, CCL20, IL1B, TNF, CXCL5, ICAM1, TLR2	27	88	6879	31.8472	2.68869e-11	6.72084e-12	3.67302e-12
KEGG_PATHWAY	hsa05168:Herpes simplex infection	13	0.36242	6.11966e-13	STAT1, STAT2, TNF, NFKB1, C3, IL6, OAS1, OAS2, IL1B, OAS3, IRF7, IRF9, TLR2	27	183	6879	18.099	5.26281e-11	1.05258e-11	5.75248e-12
KEGG_PATHWAY	hsa04668:TNF signaling pathway	11	0.306663	2.33646e-12	IL6, CSF2, CCL20, IL1B, CXCL1, CXCL3, TNF, CXCL2, MMP9, NFKB1, ICAM1	27	107	6879	26.1921	2.00936e-10	3.34892e-11	1.83023e-11
KEGG_PATHWAY	hsa04060:Cytokine-cytokine receptor interaction	13	0.36242	1.79654e-11	CXCL6, CSF3, CXCL8, CSF2, CCL20, CXCL1, CXCL3, CXCL2, TNF, CXCL5, IL1A, IL6, IL1B	27	243	6879	13.6301	1.54502e-09	2.20718e-10	1.20625e-10
KEGG_PATHWAY	hsa05160:Hepatitis C	11	0.306663	2.12193e-11	CXCL8, OAS1, STAT1, OAS2, STAT2, OAS3, STAT3, IRF7, TNF, NFKB1, IRF9	27	133	6879	21.0718	1.82486e-09	2.28107e-10	1.24663e-10
KEGG_PATHWAY	hsa05133:Pertussis	9	0.250906	1.81937e-10	C3, IL1A, CXCL6, IL6, CXCL8, IL1B, TNF, NFKB1, CXCL5	27	75	6879	30.5733	1.56466e-08	1.73851e-09	9.50116e-10
KEGG_PATHWAY	hsa05132:Salmonella infection	9	0.250906	4.17439e-10	IL1A, IL6, CXCL8, CSF2, IL1B, CXCL1, CXCL3, CXCL2, NFKB1	27	83	6879	27.6265	3.58998e-08	3.58998e-09	1.96196e-09
KEGG_PATHWAY	hsa04062:Chemokine signaling pathway	11	0.306663	5.98911e-10	CXCL6, CXCL8, STAT1, CCL20, STAT2, STAT3, CXCL1, CXCL3, CXCL2, NFKB1, CXCL5	27	186	6879	15.0675	5.15064e-08	4.6824e-09	2.55898e-09
KEGG_PATHWAY	hsa05161:Hepatitis B	10	0.278784	1.47565e-09	IL6, CXCL8, STAT1, STAT2, STAT3, IRF7, TNF, MMP9, NFKB1, TLR2	27	145	6879	17.5709	1.26905e-07	1.05755e-08	5.77961e-09
KEGG_PATHWAY	hsa05321:Inflammatory bowel disease (IBD)	8	0.223028	2.46776e-09	IL1A, IL6, STAT1, IL1B, STAT3, TNF, NFKB1, TLR2	27	64	6879	31.8472	2.12228e-07	1.63252e-08	8.92192e-09
KEGG_PATHWAY	hsa05144:Malaria	7	0.195149	1.96882e-08	CSF3, IL6, CXCL8, IL1B, TNF, ICAM1, TLR2	27	49	6879	36.3968	1.69318e-06	1.20942e-07	6.60959e-08
KEGG_PATHWAY	hsa04621:NOD-like receptor signaling pathway	7	0.195149	4.49182e-08	IL6, CXCL8, IL1B, CXCL1, TNF, CXCL2, NFKB1	27	56	6879	31.8472	3.86296e-06	2.57531e-07	1.40744e-07
KEGG_PATHWAY	hsa04620:Toll-like receptor signaling pathway	8	0.223028	8.73829e-08	IL6, CXCL8, STAT1, IL1B, IRF7, TNF, NFKB1, TLR2	27	106	6879	19.2285	7.5149e-06	4.69683e-07	2.56687e-07
KEGG_PATHWAY	hsa05140:Leishmaniasis	7	0.195149	1.9082e-07	C3, IL1A, STAT1, IL1B, TNF, NFKB1, TLR2	27	71	6879	25.1189	1.64104e-05	9.65325e-07	5.27561e-07
KEGG_PATHWAY	hsa05142:Chagas disease (American trypanosomiasis)	7	0.195149	1.86085e-06	C3, IL6, CXCL8, IL1B, TNF, NFKB1, TLR2	27	104	6879	17.1485	0.000160021	8.89074e-06	4.85889e-06
KEGG_PATHWAY	hsa05146:Amoebiasis	7	0.195149	2.08155e-06	IL6, CXCL8, CSF2, IL1B, TNF, NFKB1, TLR2	27	106	6879	16.8249	0.000178997	9.42175e-06	5.1491e-06
KEGG_PATHWAY	hsa05152:Tuberculosis	8	0.223028	2.88531e-06	C3, IL1A, IL6, STAT1, IL1B, TNF, NFKB1, TLR2	27	177	6879	11.5154	0.000248106	1.24068e-05	6.78048e-06
KEGG_PATHWAY	hsa04380:Osteoclast differentiation	7	0.195149	7.16061e-06	IL1A, STAT1, IL1B, STAT2, TNF, NFKB1, IRF9	27	131	6879	13.6141	0.000615625	2.93244e-05	1.60261e-05
KEGG_PATHWAY	hsa04630:Jak-STAT signaling pathway	7	0.195149	1.28568e-05	CSF3, IL6, CSF2, STAT1, STAT2, STAT3, IRF9	27	145	6879	12.2996	0.00110508	5.02584e-05	2.74668e-05
KEGG_PATHWAY	hsa04640:Hematopoietic cell lineage	6	0.167271	1.53791e-05	IL1A, CSF3, IL6, CSF2, IL1B, TNF	27	87	6879	17.5709	0.00132174	5.75043e-05	3.14268e-05
KEGG_PATHWAY	hsa04932:Non-alcoholic fatty liver disease (NAFLD)	6	0.167271	0.000216137	IL1A, IL6, CXCL8, IL1B, TNF, NFKB1	27	151	6879	10.1236	0.018418	0.000774489	0.000423267
KEGG_PATHWAY	hsa05143:African trypanosomiasis	4	0.111514	0.000242611	IL6, IL1B, TNF, ICAM1	27	33	6879	30.8822	0.0206509	0.000802483	0.000438566
KEGG_PATHWAY	hsa05332:Graft-versus-host disease	4	0.111514	0.000242611	IL1A, IL6, IL1B, TNF	27	33	6879	30.8822	0.0206509	0.000802483	0.000438566
KEGG_PATHWAY	hsa04064:NF-kappa B signaling pathway	5	0.139392	0.000288532	CXCL8, IL1B, TNF, NFKB1, ICAM1	27	87	6879	14.6424	0.0245119	0.000919027	0.000502259
KEGG_PATHWAY	hsa05145:Toxoplasmosis	5	0.139392	0.000705468	STAT1, STAT3, TNF, NFKB1, TLR2	27	110	6879	11.5808	0.0588866	0.00216679	0.00118418
KEGG_PATHWAY	hsa04623:Cytosolic DNA-sensing pathway	4	0.111514	0.00171421	IL6, IL1B, IRF7, NFKB1	27	64	6879	15.9236	0.137179	0.00508352	0.0027782
KEGG_PATHWAY	hsa04622:RIG-I-like receptor signaling pathway	4	0.111514	0.00221863	CXCL8, IRF7, TNF, NFKB1	27	70	6879	14.5587	0.173879	0.00636008	0.00347586
KEGG_PATHWAY	hsa05202:Transcriptional misregulation in cancer	5	0.139392	0.00329979	IL6, CXCL8, CSF2, MMP9, NFKB1	27	167	6879	7.62808	0.247422	0.00915425	0.00500291
KEGG_PATHWAY	hsa05203:Viral carcinogenesis	5	0.139392	0.00684266	C3, STAT3, IRF7, NFKB1, IRF9	27	205	6879	6.21409	0.445945	0.0183896	0.0100502
KEGG_PATHWAY	hsa05020:Prion diseases	3	0.0836353	0.00715501	IL1A, IL6, IL1B	27	34	6879	22.4804	0.460732	0.0186464	0.0101905
KEGG_PATHWAY	hsa04931:Insulin resistance	4	0.111514	0.00752483	IL6, STAT3, TNF, NFKB1	27	108	6879	9.43621	0.477736	0.0190334	0.010402
KEGG_PATHWAY	hsa04940:Type I diabetes mellitus	3	0.0836353	0.0107798	IL1A, IL1B, TNF	27	42	6879	18.1984	0.606273	0.0264876	0.0144758
KEGG_PATHWAY	hsa05166:HTLV-I infection	5	0.139392	0.0143035	IL6, CSF2, TNF, NFKB1, ICAM1	27	254	6879	5.01531	0.710322	0.033503	0.0183098
KEGG_PATHWAY	hsa05200:Pathways in cancer	6	0.167271	0.0144141	IL6, CXCL8, STAT1, STAT3, MMP9, NFKB1	27	393	6879	3.88974	0.713103	0.033503	0.0183098
KEGG_PATHWAY	hsa05212:Pancreatic cancer	3	0.0836353	0.0246962	STAT1, STAT3, NFKB1	27	65	6879	11.759	0.883578	0.0558914	0.0305453
KEGG_PATHWAY	hsa04920:Adipocytokine signaling pathway	3	0.0836353	0.0283458	STAT3, TNF, NFKB1	27	70	6879	10.919	0.915665	0.0625061	0.0341603
KEGG_PATHWAY	hsa04917:Prolactin signaling pathway	3	0.0836353	0.0291004	STAT1, STAT3, NFKB1	27	71	6879	10.7653	0.921116	0.0625659	0.034193
KEGG_PATHWAY	hsa05205:Proteoglycans in cancer	4	0.111514	0.0385075	STAT3, TNF, MMP9, TLR2	27	200	6879	5.09556	0.965853	0.0807718	0.0441428
KEGG_PATHWAY	hsa04066:HIF-1 signaling pathway	3	0.0836353	0.0504248	IL6, STAT3, NFKB1	27	96	6879	7.96181	0.988318	0.103251	0.0564277
KEGG_PATHWAY	hsa04660:T cell receptor signaling pathway	3	0.0836353	0.0542392	CSF2, TNF, NFKB1	27	100	6879	7.64333	0.991736	0.108478	0.0592847
KEGG_PATHWAY	hsa04010:MAPK signaling pathway	4	0.111514	0.0685942	IL1A, IL1B, TNF, NFKB1	27	253	6879	4.02811	0.997782	0.13407	0.0732711
KEGG_PATHWAY	hsa05169:Epstein-Barr virus infection	3	0.0836353	0.0769208	STAT3, NFKB1, ICAM1	27	122	6879	6.26503	0.998975	0.143808	0.078593
KEGG_PATHWAY	hsa04650:Natural killer cell mediated cytotoxicity	3	0.0836353	0.0769208	CSF2, TNF, ICAM1	27	122	6879	6.26503	0.998975	0.143808	0.078593
