# Supplementary material for: A Computational Approach Identified Andrographolide as a Potential Drug for Suppressing COVID-19-Induced Cytokine Storm
Source: Front Immunol. 2021 Jun 24;12:648250. doi: 10.3389/fimmu.2021.648250 (PMC8264290; doi:10.3389/fimmu.2021.648250)
Supplement: Supplementary file 2 [file Table_2.xlsx]

## Sheet: Drug2Protein
Table 2A: List of each drug molecule target proteins.
Drug	Number of Targeted Protein by drug	Protein	Accession Number	US Patent Number
Andrographolide	4	IL1B,NFKB1,TNF,IL6	drugbank:DB05767
Dilmapimod	3	IL1B,TNF,IL6	drugbank:DB12140
Binimetinib	3	IL1B,TNF,IL6	drugbank:DB11967
VX-702	3	IL1B,TNF,IL6	drugbank:DB05470
Foreskin keratinocyte (neonatal)	3	IL1B,TNF,IL6	drugbank:DB10772
Rilonacept	2	IL1B,IL1A	DrugBank:DB06372
Foreskin fibroblast (neonatal)	2	TNF,IL6	drugbank:DB10770
YSIL6	2	TNF,IL6	drugbank:DB05017
Zinc chloride	2	C3,MMP9	drugbank:DB14533
Glycyrrhizic acid	2	NFKB1,TNF	drugbank:DB13751
Zinc acetate	2	C3,MMP9	drugbank:DB14487
Glucosamine	2	MMP9,TNF	DrugBank:DB01296
Polaprezinc	2	TNF,IL6	drugbank:DB09221
Minocycline	2	IL1B,MMP9	DrugBank:DB01017
Thalidomide	2	NFKB1,TNF	DrugBank:DB01041
Zinc	2	C3,MMP9	drugbank:DB01593
Pranlukast	2	NFKB1,TNF	DrugBank:DB01411
Atiprimod	2	TNF,IL6	drugbank:DB05513
CRx-139	2	TNF,IL6	drugbank:DB05744
Tapinarof	2	CXCL8,IL6	drugbank:DB06083
Talmapimod	2	IL1B,TNF	drugbank:DB05412
Bictegravir	1	POU2F2	drugbank:DB11799
Acetylsalicylic acid	1	NFKB1	DrugBank:DB00945
PR-104	1	TNF	drugbank:DB05968
Human Serum Albumin	1	SAA1	DrugBank:DB00062
CYT007-TNFQb	1	TNF	drugbank:DB05758
Epinephrine	1	TNF	DrugBank:DB00668
Marimastat	1	MMP9	DrugBank:DB00786
Etanercept	1	TNF	DrugBank:DB00005
Nafamostat	1	ICAM1	drugbank:DB12598
Endostatin	1	MMP9	drugbank:DB06423
AME-527	1	TNF	drugbank:DB05879
2-Amino-N,3,3-Trimethylbutanamide	1	MMP9	DrugBank:DB01949;
(3R)-4,4-DIFLUORO-3-[(4-METHOXYPHENYL)SULFONYL]BUTANOIC ACID	1	MMP9	DrugBank:DB07285
Cyclo-Tetrametavanadate	1	C3	drugbank:DB02147
9824350	1	MMP9	pubchem.compound:9824350
Immune Globulin Human	1	C3	DrugBank:DB00028
Captopril	1	MMP9	DrugBank:DB01197
ABT-510	1	CXCL8	drugbank:DB05434
Etiprednol dicloacetate	1	IL1B	drugbank:DB05442
S-(Dimethylarsenic)Cysteine	1	TLR2	DrugBank:DB03963
VP025	1	IL1B	drugbank:DB05133
Fish oil	1	NFKB1	drugbank:DB13961
S-Hydroxycysteine	1	C3	DrugBank:DB01915
Isopropyl Alcohol	1	TNF	DrugBank:DB02325
Gevokizumab	1	IL1B	drugbank:DB12119
5-(4-PHENOXYPHENYL)-5-(4-PYRIMIDIN-2-YLPIPERAZIN-1-YL)PYRIMIDINE-2,4,6(2H,3H)-TRIONE	1	MMP9	DrugBank:DB07117
PG-530742	1	MMP9	drugbank:DB05495
Chloroquine	1	TNF	DrugBank:DB00608
Dexanabinol	1	TNF	drugbank:DB06444
Siltuximab	1	IL6	DrugBank:DB09036
Infliximab	1	TNF	DrugBank:DB00065
Adalimumab	1	TNF	DrugBank:DB00051
Natalizumab	1	ICAM1	DrugBank:DB00108
Onercept	1	TNF	drugbank:DB06495
2-{[Formyl(Hydroxy)Amino]Methyl}-4-Methylpentanoic Acid	1	MMP9	DrugBank:DB03683
VX-765	1	IL1B	drugbank:DB05507
ENMD-1198	1	STAT3	drugbank:DB05959
Copper	1	C3	drugbank:DB09130
AE-941	1	MMP9	drugbank:DB05387
GM6001	1	MMP9	pubchem.compound:132519	US9487462
(2R)-2-AMINO-3,3,3-TRIFLUORO-N-HYDROXY-2-{[(4-PHENOXYPHENYL)SULFONYL]METHYL}PROPANAMIDE	1	MMP9	DrugBank:DB07246
Glutathione	1	MMP9	drugbank:DB00143
Mirococept	1	C3	drugbank:DB06492
Lyme disease vaccine (recombinant OspA)	1	TLR2	drugbank:DB00045
Isopropyl alcohol	1	TNF	drugbank:DB02325
Triflusal	1	NFKB1	DrugBank:DB08814
Plinabulin	1	TNF	drugbank:DB05992
Ethyl pyruvate	1	TNF	drugbank:DB05869
KB002	1	CSF2	drugbank:DB05194
Rivanicline	1	CXCL8	DrugBank:DB05855
SGN-30	1	NFKB1	drugbank:DB05471
Cysteine-S-Acetamide	1	OAS1	DrugBank:DB02987
Canakinumab	1	IL1B	DrugBank:DB06168
Golotimod	1	TLR2	drugbank:DB05475
Certolizumab pegol	1	TNF	DrugBank:DB08904
SC-236	1	NFKB1	drugbank:DB14059
Golimumab	1	TNF	DrugBank:DB06674
Pomalidomide	1	TNF	DrugBank:DB08910
Afelimomab	1	TNF	DrugBank:DB04956
OMS-103HP	1	TNF	drugbank:DB05303
PN0621	1	TNF	drugbank:DB05218
MDX-018	1	CXCL8	drugbank:DB05484
SD118	1	TNF	drugbank:DB05207
Custirsen	1	NFKB1	drugbank:DB05487
Ginseng	1	IL6	DrugBank:DB01404
Pseudoephedrine	1	TNF	DrugBank:DB00852
Amrinone	1	TNF	DrugBank:DB01427
Tuberculin Purified Protein Derivative	1	TLR2	drugbank:DB11601
HE3286	1	NFKB1	drugbank:DB05212
Serum albumin iodonated	1	SAA1	DrugBank:DB00064
10549329	1	MMP9	pubchem.compound:10549329
Gallium nitrate	1	IL1B	DrugBank:DB05260
Hyaluronic acid	1	ICAM1	drugbank:DB08818
Apremilast	1	TNF	drugbank:DB05676
NOX-700	1	NFKB1	drugbank:DB05464
P54	1	NFKB1	drugbank:DB05451
CTS-1027	1	MMP9	pubchem.compound:3342298
OspA lipoprotein	1	TLR2	DrugBank:DB00045
Prednisolone	1	IL6	pubchem.compound:5755	US8901310
Clenbuterol	1	TNF	DrugBank:DB01407

## Sheet: Protein2Drug
Table 2B: List of each protein targeted by drug molecules
Protein	Number of drugs targeting	Drugs
TNF	40	Isopropyl Alcohol,Glycyrrhizic acid,Atiprimod,YSIL6,Pranlukast,Clenbuterol,OMS-103HP,SD118,Dilmapimod,Binimetinib,Andrographolide,VX-702,Talmapimod,Polaprezinc,Glucosamine,Etanercept,Ethyl pyruvate,Chloroquine,Certolizumab pegol,Golimumab,Onercept,Dexanabinol,Foreskin keratinocyte (neonatal),Plinabulin,Foreskin fibroblast (neonatal),PR-104,AME-527,CYT007-TNFQb,PN0621,Afelimomab,Infliximab,Adalimu…
MMP9	20	GM6001,9824350,10549329,CTS-1027,(3R)-4,4-DIFLUORO-3-[(4-METHOXYPHENYL)SULFONYL]BUTANOIC ACID,(2R)-2-AMINO-3,3,3-TRIFLUORO-N-HYDROXY-2-{[(4-PHENOXYPHENYL)SULFONYL]METHYL}PROPANAMIDE,5-(4-PHENOXYPHENYL)-5-(4-PYRIMIDIN-2-YLPIPERAZIN-1-YL)PYRIMIDINE-2,4,6(2H,3H)-TRIONE,PG-530742,2-{[Formyl(Hydroxy)Amino]Methyl}-4-Methylpentanoic Acid,2-Amino-N,3,3-Trimethylbutanamide,Captopril,Minocycline,Endostatin…
IL1B	14	Gallium nitrate,Minocycline,VX-765,Dilmapimod,Gevokizumab,Binimetinib,Canakinumab,Andrographolide,VX-702,Etiprednol dicloacetate,Talmapimod,VP025,Rilonacept,Foreskin keratinocyte (neonatal)
IL6	14	Prednisolone,Siltuximab,Atiprimod,YSIL6,Dilmapimod,Binimetinib,Andrographolide,VX-702,Polaprezinc,Foreskin keratinocyte (neonatal),Foreskin fibroblast (neonatal),CRx-139,Tapinarof,Ginseng
NFKB1	13	Glycyrrhizic acid,Pranlukast,Andrographolide,Custirsen,Acetylsalicylic acid,SC-236,Triflusal,SGN-30,NOX-700,P54,HE3286,Fish oil,Thalidomide
C3	8	S-Hydroxycysteine,Mirococept,Cyclo-Tetrametavanadate,Immune Globulin Human,Zinc chloride,Zinc acetate,Copper,Zinc
TLR2	5	OspA lipoprotein,S-(Dimethylarsenic)Cysteine,Tuberculin Purified Protein Derivative,Golotimod,Lyme disease vaccine (recombinant OspA)
CXCL8	4	Rivanicline,Tapinarof,MDX-018,ABT-510
ICAM1	3	Hyaluronic acid,Natalizumab,Nafamostat
SAA1	2	Serum albumin iodonated,Human Serum Albumin
OAS1	1	Cysteine-S-Acetamide
CSF2	1	KB002
STAT3	1	ENMD-1198
IL1A	1	Rilonacept
POU2F2	1	Bictegravir
